# Supplementary material for: Highly Efficient Removal of Nitrate and Phosphate to Control Eutrophication by the Dielectrophoresis-Assisted Adsorption Method
Source: Int J Environ Res Public Health. 2022 Feb 8;19(3):1890. doi: 10.3390/ijerph19031890 (PMC8835578; doi:10.3390/ijerph19031890)
Supplement: Supplementary file 1 [file ijerph-19-01890-s001.zip]

Archive with 1 entries (1 files):
- ijerph-1563155-supplementary.pdf
